# Supplementary material for: Physiological and Biochemical Mechanisms of Wood Vinegar-Induced Stress Response against Tomato Fusarium Wilt Disease
Source: Plants (Basel). 2024 Jan 6;13(2):157. doi: 10.3390/plants13020157 (PMC10819440; doi:10.3390/plants13020157)
Supplement: Supplementary file 1 [file plants-13-00157-s001.zip]

Archive with 1 entries (1 files):
- plants-2783366-supplementary.pdf
